# Supplementary material for: Clinical Applications of Liquid Biopsy in Colorectal Cancer: A Focus on Registered Clinical Trials
Source: Genes (Basel). 2026 Apr 24;17(5):500. doi: 10.3390/genes17050500 (PMC13205975; doi:10.3390/genes17050500)
Supplement: Supplementary file 1 [file genes-17-00500-s001.zip]

Archive with 2 entries (2 files):
- Supplementary figure S1.pdf
- Table_S1.xlsx
