# Supplementary material for: Clinical Applications of Liquid Biopsy in Colorectal Cancer: A Focus on Registered Clinical Trials
Source: Genes (Basel). 2026 Apr 24;17(5):500. doi: 10.3390/genes17050500 (PMC13205975; doi:10.3390/genes17050500)
Supplement: Supplementary file 1 [file genes-17-00500-s001.zip › Table_S1.xlsx]

## Sheet: Clinical_Trials
Table S1 - Detailed description of clinical trials using liquid biopsy for colorectal cancer.
Acronym	NCT Number	Sample source	Detailed description of the objective	Endpoint Category (Detection, Prognosis, Monitoring Response) [for analysis]	Liquid Biopsy type [for analysis]	Start date	Completition date	Last update posted	Study Status	With results in clinicaltrials.gov?	Publication	Conditions	Sex	Phases	Study Type	Country	Continent
NS	NCT03476122	Blood	Detection of circulating tumor cells (CTCs) prior to treatment or colonoscopy. Improvement the detection of CTCs in early cancer stages	Detection/Diagnosis	CTCs	2018-03-15	2021-03-13	2018-04-02	UNKNOWN	NA	NA	Colorectal Cancer	ALL	NA	OBSERVATIONAL	Taiwan	Asia
CoLiQ	NCT06307938	Blood	Evaluate the clinical usefulness of circulating tumor DNA (ctDNA) markers found in blood, as a liquid biopsy for diagnosis, prognosis and follow-up of colorectal cancer (CRC)	Diagnosis/Prognosis	cfDNA	2025-03-10	05/2028	2025-04-30	RECRUITING	NA	NA	Colorectal Cancer|Colorectal Adenoma	ALL	NA	OBSERVATIONAL	Norway	Europe
DANISH.MRD	NCT06076811	Blood	Confirm that ctDNA found in a blood sample after intended curative treatment for CRC is a marker of residual disease and risk of recurrence and is applicable in clinical practice	Progression	cfDNA	2023-08-01	2030-07-30	2025-04-01	RECRUITING	NA	NA	Colorectal Neoplasms|Colorectal Cancer|Colorectal Adenocarcinoma|Colorectal Cancer Stage I|Colorectal Cancer Stage II|Colorectal Cancer Stage III	ALL	NA	OBSERVATIONAL	Denmark	Europe
NS	NCT06929481	Blood	Comparisson of offers of standard screening options (at home fecal immunochemical test (FIT) or colonoscopy) vs. offers of expanded options (at home FIT, colonoscopy, or in clinic cfDNA plus at home FIT)	Detection	cfDNA	2025-04-28	05/2026	2025-05-02	ENROLLING_BY_INVITATION	NA	NA	Colorectal Cancer Screening|Colorectal Cancer (CRC)	ALL	NA	INTERVENTIONAL	USA	America
NS	NCT06991452	Blood	Construction of a comprehensive multi-omics atlas from liquid biopsy samples, identify early diagnostic and prognostic biomarkers for CRC, and develop AI-driven models for non-invasive early detection and recurrence prediction	Detection/Progression	cfDNA	05/2025	11/2027	2025-05-28	NOT_YET_RECRUITING	NA	NA	Colorectal Cancer	ALL	NA	OBSERVATIONAL	China	Asia
FOLICOLOR	NCT04735900	Blood	Detection of Progressive Disease in Metastatic Colorectal Cancer Patients by neuropeptide Y (NPY) Methylation in Liquid Biopsies	Progression/Detection	cfDNA	2020-09-14	03/2022	2021-02-03	UNKNOWN	NA	NA	Metastatic Colorectal Cancer	ALL	NA	INTERVENTIONAL	Belgium	Europe
REDCLOUD	NCT04232891	Blood	Analysis of metastatic, operable CRC to evaluate the proof of concept of the cfDNA analysis for the early detection of recurrences	Progression	cfDNA	2019-11-18	2023-06-30	2020-01-18	UNKNOWN	NA	NA	Metastatic Colorectal Cancer	ALL	NA	OBSERVATIONAL	Italy	Europe
NS	NCT04323813	Blood	Study peripheral blood samples of CRC patients and healthy controls, to determine the presence of disease, its progression and risk of recurrence by measuring mRNA levels of genes involved in epithelial to mesenchymal transition (EMT)	Diagnosis/Progression	cfDNA	2017-09-01	09/2022	2020-03-27	UNKNOWN	NA	NA	Colorectal Cancer	ALL	NA	OBSERVATIONAL	Italy	Europe
NS	NCT03563651	Blood/urine/stool	To analyze blood, urine, and stool samples from patients with colorectal cancer to detect and characterize biomarkers associated with KRAS status following each line of therapy	Detection/Characterization	CTCs	2014-02-06	2020-05-28	2021-11-18	COMPLETED	No results	-	Stage III Colorectal Cancer AJCC v8|Stage IIIA Colorectal Cancer AJCC v8|Stage IIIB Colorectal Cancer AJCC v8|Stage IIIC Colorectal Cancer AJCC v8|Stage IV Colorectal Cancer AJCC v8|Stage IVA Colorectal Cancer AJCC v8|Stage IVB Colorectal Cancer AJCC v8|S	ALL	NA	OBSERVATIONAL	USA	America
GUIDE.MRD	NCT06287723	Blood	Investigate the clinical utility of ctDNA analysis to predict and guide the choice of multi-modal therapies prospectively	Treatment sensitivity	cfDNA	2024-03-01	2028-10-31	2024-03-01	NOT_YET_RECRUITING	NA	NA	Colorectal Cancer|Liver Metastases|Stage IV Colorectal Cancer|Minimal Residual Disease|Liquid Biopsy|ctDNA	ALL	NA	OBSERVATIONAL	France	Europe
NS	NCT06432413	Blood	Analyze prognostic biomarkers for CRC monitoring via measuring the gene expression level of lncRNAs SNHG3 and LUNAR1 in serum of CRC patients	Prognosis	lncRNAs/miRNAs	2021-06-01	2022-12-30	2024-05-29	COMPLETED	No results	-	Colorectal Cancer	ALL	NA	OBSERVATIONAL	Egypt	Africa
COPE	NCT04258137	NS	Circulating tumor DNA analysis to improve management of patients with advanced cancer and therefore their survival	Prognosis/Treatment sensitivity	cfDNA	2020-09-04	2025-04-01	2023-03-02	UNKNOWN	NA	NA	Colorectal Cancer|Non Small Cell Lung Cancer	ALL	NA	INTERVENTIONAL	France	Europe
RECC-EV	NCT04852653	Blood	Test the detection of tumor extracellular vesicles (EVs) in liquid biopsy as a reliable marker for the identification of poor versus good responders to neoadjuvant chemoradiotherapy	Treatment sensitivity	EVs	2021-09-21	03/2026	2025-07-30	ACTIVE_NOT_RECRUITING	NA	NA	Rectal Cancer|Liquid Biopsy	ALL	NA	OBSERVATIONAL	France	Europe
NS	NCT05708599	Blood	Study the overall Variant Allele Frequency (VAF) of ctDNA levels over the patient therapeutic treatment course and will correlate these findings with tumour response as well as KRAS mutation status.	Treatment sensitivity	cfDNA	2023-03-01	2027-12-07	2025-09-29	ACTIVE_NOT_RECRUITING	NA	NA	Non-Small-Cell Lung Carcinoma|Colorectal Cancer|Pancreatic Ductal Adenocarcinoma	ALL	NA	INTERVENTIONAL	Germany	Europe
LOLA-PROJECT	NCT06997458	Blood	Implementation and assessment of clinical impact, duration of turnaround time (TAT) of using a comercial liquid biopsy panel (ctDNA)	Validation	cfDNA	2024-08-01	2026-07-30	2025-05-30	ENROLLING_BY_INVITATION	NA	NA	Non Small Cell Lung Cancer (NSCLC)|Colorectal Cancer (CRC)	ALL	NA	OBSERVATIONAL	Spain	Europe
FRENCH.MRD.CRC	NCT06287814	Blood	Create a reliable standard for the ctDNA tests, validating their clinical utility, and collecting data to help decide on the best post-surgery treatment for each patient	Treatment sensitivity	cfDNA	2024-04-11	2028-10-31	2025-07-10	RECRUITING	NA	NA	Colorectal Cancer|Stage III Colon Cancer|Minimal Residual Disease|Liquid Biopsy	ALL	NA	OBSERVATIONAL	France	Europe
SMART	NCT06989814	Blood	Evaluate the use of an optimized combination of tumor agnostic ctDNA characteristics for the detection of newly developing tumors in Lynch syndrome patients	Diagnosis	cfDNA	2025-05-16	2027-02-01	2025-08-11	RECRUITING	NA	NA	Colorectal Neoplasms|Colorectal Neoplasms Malignant|Colorectal Neoplasms, Hereditary Nonpolyposis|Hereditary Nonpolyposis Colon Cancer	ALL	NA	INTERVENTIONAL	The Netherlands	Europe
CHRONOS	NCT03227926	Blood	Assess the efficacy and safety of re-challenging with panitumumab RAS-extend wild type mCRC patients with ctDNA-confirmed secondary resistance to anti EGFR treatment, after progression on second or further lines chemotherapy	Treatment sensitivity	cfDNA	2017-10-11	2021-12-31	2022-08-25	COMPLETED	No results	PMID:35915157	Colorectal Cancer	ALL	PHASE2	INTERVENTIONAL	Italy	Europe
COLO-LIMULOID	NCT06258434	Blood	Perform a multiomics CRC screening test which using Reduced Representation Bisulfite Sequencing (RRBS) technology to obtain multidimensional variation information on cell-free DNA (cfDNA) methylation, end sequence, fragment size distribution, and copy num	Characterization/Detection	cfDNA (epigenetics)	2024-02-10	2024-09-10	2024-02-14	NOT_YET_RECRUITING	NA	NA	Colorectal Cancer|Adenomatous Polyps|Adenoma|Advanced Adenoma	ALL	NA	OBSERVATIONAL	China	Asia
SIBYL	NCT05935384	Blood	Obtain clinical data points and treatment outcomes in order to demonstrate clinical validity for longitudinal monitoring with ctDNA and correlation of ctDNA dynamics with therapeutic response (stage III and IV CRC)	Treatment sensitivity/Progression	cfDNA	2023-10-25	2030-12-30	2025-08-22	RECRUITING	NA	NA	Non-small Cell Lung Cancer|metastatic Colorectal Cancer|Breast Cancer	ALL	NA	OBSERVATIONAL	USA	America
GUIDE.MRD-01-CRC	NCT06111105	Blood	Creation of a reliable standard for the ctDNA tests, validating their clinical utility, and collecting data to help decide on the best treatment for each patient.	Applicability/Treatment sensitivity	cfDNA	2023-08-01	2031-07-31	2025-03-30	RECRUITING	NA	NA	Colorectal Cancer Stage III|Liver Metastasis Colon Cancer	ALL	NA	OBSERVATIONAL	Denmark	Europe
PREVAILctDNA	NCT04566614	Blood	Analyse of ctDNA for treatment response objective response rate, Progression free survival, Overall survival, cost effectivenness, Proportion of patients who undergo a repeated invasive procedure	Treatment sensitivity/Prognosis	cfDNA	2020-06-18	2025-01-31	2025-04-06	COMPLETED	No results	-	Neoplasm, Colorectal|Neoplasm of Lung|Neoplasm, Bladder|Neoplasms Pancreatic|Biliary Tract Neoplasms|Gastro Intestinal Stromal Tumour	ALL	NA	OBSERVATIONAL	UK	Europe
NS	NCT04385316	Blood	Evaluate the consistency of mutation detection between peripheral blood ctDNA and tissue gDNA in colorectal cancer patients, assessing whether ctDNA can reliably reflect tissue mutational profile for non-invasive diagnostics	Detection/Validation	cfDNA	2019-09-01	2020-12-31	2020-05-12	UNKNOWN	NA	NA	Gastric Cancer|Colorectal Cancer|Bladder Cancer	ALL	NA	OBSERVATIONAL	China	Asia
CLIMBED	NCT07168876	Blood	Evaluate Delta-HLD (Epiliquid's proprietary liquid biopsy technology) performance, using Circulating cell-free DNA (cfDNA), in an average-risk population for CRC undergoing screening colonoscopy, which will serve as the gold standard reference	Detection/Validation	cfDNA	2024-04-04	12/2028	2025-09-11	RECRUITING	NA	NA	Colorectal Cancer (CRC)	ALL	NA	OBSERVATIONAL	Argentina	America
LIBImAb	NCT04776655	Blood	Evaluate if in patients with metastatic colorectal cancer who are RAS/BRAF wild type in tissue but show RAS mutations in liquid biopsy, starting first-line therapy with an anti-VEGF antibody plus chemotherapy leads to longer progression-free survival	Treatment sensitivity	cfDNA	2021-04-30	2026-05-04	2025-06-25	RECRUITING	NA	NA	Colorectal Cancer|Metastatic Colorectal Cancer|RAS Mutation	ALL	PHASE3	INTERVENTIONAL	Italy	Europe
LIMA	NCT04224779	Blood	Develop and validate methods combining liquid biopsy and advanced MRI imaging to allow more precise and dynamic genetic characterization of CRC at diagnosis and during neoadjuvant treatment (early detection of therapy response, assessment of tumour hetero	Treatment sensitivity/Characterization	cfDNA	2021-02-18	05/2027	2025-02-12	ACTIVE_NOT_RECRUITING	NA	NA	Rectal Cancer	ALL	NA	INTERVENTIONAL	France	Europe
AACRC	NCT06342440	Blood	Develop a highly sensitive, specific, and cost-effective blood assay for early detection of colorectal adenomas and cancer by analyzing cf-microRNA (miRNA) and exo-miRNA to select the best candidates for biomarker panels	Applicability/Characterization	miRNA	2020-03-15	2026-06-18	2025-06-17	RECRUITING	NA	NA	Colorectal Cancer|Colorectal Neoplasms|Colorectal Polyp|Colorectal Adenocarcinoma|Colorectal Disorders|Colorectal Dysplasia|Colorectal Cancer Stage I|Colorectal Cancer Stage II|Colorectal Cancer Stage III|Colorectal Cancer Stage IV|Colorectal Neoplasms Ma	ALL	NA	OBSERVATIONAL	USA	Several
ENCODE	NCT06342401	Blood	Detect early onset CRC with a non-invasive test, using a blood-based molecular assay based on microRNA	Diagnosis	miRNA	2023-04-15	2025-10-15	2025-05-02	RECRUITING	NA	NA	Colorectal Cancer|Colorectal Neoplasms|Colorectal Adenocarcinoma|Colorectal Cancer Stage I|Colorectal Cancer Stage IV|Colorectal Cancer Stage II|Colorectal Cancer Stage III|Colorectal Neoplasms Malignant	ALL	NA	OBSERVATIONAL	USA	Several
CASCADE	NCT07148297	Blood	Evaluate the performance of delta-HLD (Epiliquid's liquid biopsy technology) for the detection of colorectal cancer (cfDNA)	Diagnosis	cfDNA	2021-06-30	12/2026	2025-08-29	RECRUITING	NA	NA	Colorectal Cancer	ALL	NA	OBSERVATIONAL	Argentina	America
NS	NCT06654622	Blood	Use of exosome-based liquid biopsy signature to detect molecular residual disease (MRD) in stage II-III colorectal cancer (CRC) patients	Prognosis/Characterization	EVs	2023-04-01	2026-06-18	2025-01-30	RECRUITING	NA	NA	Colorectal Cancer|Colorectal Cancer Recurrent	ALL	NA	OBSERVATIONAL	USA	America
LIBERATE	NCT03702309	Blood	Analyze the incorporation of the collection of peripheral blood samples ("liquid biopsies") into research protocols as a means of non-invasively assessing tumor progression and response to treatment at multiple time points during a patient's course of disease	Progression/Treatment sensitivity	cfDNA/cfRNA	2017-08-03	2025-07-06	2024-08-21	RECRUITING	NA	NA	Cancer|Breast Cancer|Lung Cancer|Colon Cancer|Ovarian Cancer|Melanoma|Lymphoma|Leukemia|Mutation|Lynch Syndrome|Cowden Syndrome|BRCA1 Mutation|BRCA2 Mutation|Uterine Cancer|Myeloma|Kidney Cancer|Head and Neck Cancer|Meningioma	ALL	NA	OBSERVATIONAL	Canada	America
NS	NCT06220617	Blood	Screen multi-omics markers in blood samples and construct a prediction model for CRC based on liquid biopsy (Cell-free DNA (cfDNA) and microRNA (miRNA)), and further optimize the prediction model by validating its clinical performance externally	Characterization/Detection	cfDNA/miRNA	2024-01-11	2027-06-30	2024-01-30	RECRUITING	NA	NA	Colorectal Cancer|Adenomatous Polyps|Adenoma|Advanced Adenoma	ALL	NA	OBSERVATIONAL	China	Asia
BLOOMSI	NCT06414304	Blood	Investigate the dynamics of MSI status in serial liquid biopsy samples from patients with MSI-positive tumors receiving immune checkpoint inhibitors (ctDNA)	Treatment sensitivity	cfDNA	2022-06-01	2025-03-01	2025-06-27	COMPLETED	No results	PMID:40244273	Colorectal Cancer|Colorectal Cancer Metastatic|MSI-H Colorectal Cancer|dMMR Colorectal Cancer|Cancer|Colon Adenocarcinoma	ALL	NA	OBSERVATIONAL	Russia	Europe
NS	NCT05875584	Blood	Explorate the use of a novel red blood cell-derived circulating DNA (rbcDNA) liquid biopsy technique for early detection of colorectal cancer, diagnosis and screening	Diagnosis	cfDNA	2023-05-18	2024-01-10	2024-08-27	COMPLETED	No results	-	Colorectal Cancer|Adenomatous Polyps|Adenoma|Advanced Adenoma	ALL	NA	OBSERVATIONAL	China	Asia
NS	NCT03594448	Blood	Study how well serial liquid biopsies work in detecting microsatellite instability in participants with stage IV colorectal cancer (analysis of profile of microsatellite biomarkers in circulating cell-free deoxyribonucleic acid (ccfDNA))	Detection/Treatment sensitivity	cfDNA	2018-09-05	2023-09-18	2024-08-29	TERMINATED	NA	NA	Microsatellite Instability|Colorectal Cancer Stage IV	ALL	NA	OBSERVATIONAL	USA	America
CANDIDATE	NCT04704960	Blood	Detect ctDNA in blood of patients with lung metastases from colorectal cancer using NGS technology and intend to use it for predicting the outcome of local treatment (surgery or radiation) and recurrence of lung metastases.	Progression/Treatment sensitivity	cfDNA	02/2021	12/2023	2021-01-14	UNKNOWN	NA	NA	Metastatic Colorectal Cancer|Lung Metastases	ALL	NA	OBSERVATIONAL	South Korea	Asia
NS	NCT02138370	Blood	Identify a comprehensive panel of immunomarkers in localized colorectal cancer (stage II and stage III) applicable for the detection of patients at high risk of recurrence and to study overall survival (Analysis of by ctDNA to check for: specific tumor-in	Progression/Prognosis	cfDNA	04/2015	05/2015	2015-05-28	UNKNOWN	NA	NA	Colorectal Cancer|Immune Landscape	ALL	NA	OBSERVATIONAL	Switzerland	Europe
COLOMATE	NCT03765736	Blood	Screening of patients with metastatic CRC or those that cannot be removed by surgery (unresectable) for genetic mutations for recommendation to a molecularly assigned therapy (ctDNA)	Treatment sensitivity	cfDNA	2020-04-20	2023-12-01	2025-08-29	TERMINATED	NA	NA	Metastatic Colon Adenocarcinoma|Metastatic Rectal Adenocarcinoma|Stage III Colon Cancer AJCC v8|Stage III Rectal Cancer AJCC v8|Stage IIIA Colon Cancer AJCC v8|Stage IIIA Rectal Cancer AJCC v8|Stage IIIB Colon Cancer AJCC v8|Stage IIIB Rectal Cancer AJCC	ALL	NA	OBSERVATIONAL	USA	America
NS	NCT04104633	Blood	Demonstrate the feasibility of using a molecular karyotype on ctDNA with the Massive Parallel Sequencing technique (MPS) approach from a liquid biopsy taken from patients with invasive CRC and to compare this profile with the one obtained by CGH array	Characterization/Applicability	cfDNA	2018-06-14	2021-06-01	2025-01-13	COMPLETED	No results	-	Breast Cancer|Invasive Colorectal Cancer	ALL	NA	INTERVENTIONAL	France	Europe
NS	NCT04776837	Blood	Predicting Disease Progression and/or Recurrence in patients receiving anti-cancer therapy (ctDNA)	Progression	cfDNA	2019-05-15	2021-11-19	2022-08-04	COMPLETED	No results	DOI: 10.1200/JCO.2022.40.16_suppl.6570	Patient Reported Outcome Measures|Colorectal Cancer|Pancreatic Cancer|Biliary Tract Cancer|Esophageal Cancer|Metastatic Cancer|Disease Progression|Survival Analysis	ALL	NA	OBSERVATIONAL	USA	America
ERASE-TMZ	NCT05031975	Blood	ctDNA investigated in patients with MGMT-silenced, MSS and radically resected CRC as a potential real-time surrogate biomarker of the efficacy of adjuvant therapy: ctDNA persistence after standard chemotherapy	Treatment sensitivity	cfDNA	2022-05-02	2024-06-01	2022-09-02	UNKNOWN	NA	NA	Colorectal Cancer	ALL	PHASE2	INTERVENTIONAL	Italy	Europe
NS	NCT03401957	Blood	Observe the percentage and the time until emergence of RAS mutations detected in ctDNA during anti-EGFR therapy in metastatic CRC	Treatment sensitivity/Progression	cfDNA	01/2018	01/2022	2018-01-17	UNKNOWN	NA	NA	metastatic Colorectal Cancer|Drug Resistance|Mass Spectrometry|RAS-RAF Pathway Deregulation	ALL	NA	OBSERVATIONAL	Taiwan	Asia
PERSEIDA	NCT02792478	Blood	Analyse RAS mutation status in metastatic CRC by using cfDNA	Detection/Treatment sensitivity	cfDNA	2016-05-06	2021-05-31	2024-05-13	COMPLETED	No results	DOI: 10.1200/JCO.2018.36.15_suppl.e15602	RAS Wild Type Metastatic CRC	ALL	NA	OBSERVATIONAL	Spain	Europe
PEGASUS	NCT04259944	Blood	Prove the feasibility of using liquid biopsy to guide the post-surgical and post-adjuvant clinical management in 140 microsatellite stable Stage-III and T4N0 Stage-II colon cancer patients (ctDNA)	Applicability/Progression	cfDNA	2020-06-16	2024-10-15	2023-09-28	ACTIVE_NOT_RECRUITING	NA	NA	Colon Cancer	ALL	PHASE2	INTERVENTIONAL	Italy	Europe
ORACLE	NCT05059444	Blood	Ability of a novel ctDNA assay developed by Guardant Health to detect recurrence in individuals treated for early-stage solid tumors (ctDNA)	Progression	cfDNA	2021-09-07	08/2029	2025-08-22	RECRUITING	NA	NA	Bladder Carcinoma|Ureter Carcinoma|Renal Pelvis Carcinoma|Non-small Cell Lung Cancer|Invasive Breast Carcinoma|Cutaneous Melanoma|Esophageal Carcinoma|Gastroesophageal Junction Carcinoma|Gastric Adenocarcinoma|Pancreatic Adenocarcinoma|Squamous Cell Carci	ALL	NA	OBSERVATIONAL	USA/Several	America
BLENTI	NCT06940778	Blood	Evaluate the use of CTCs and ctDNA with prognostic factors in locally advanced rectal tumors treated with total neoadjuvant therapy, recently adopted as clinical practice, and to analyze the functionality of CTCs	Prognosis/Treatment sensitivity	cfDNA/CTCs	2025-01-10	2026-12-10	2025-04-27	ACTIVE_NOT_RECRUITING	NA	NA	Cancer of Rectum|Cancer of Pancreas|Cancer of Stomach	ALL	NA	OBSERVATIONAL	Brazil	America
VICTORIA	NCT06714357	Blood	Identification of potential biomarkers of efficacy and help understanding the evolutionary dynamics of tumors in response to therapy thus optimizing the treatment approach with a personalized anti- EGFR treatment strategy in metastatic CRC patients	Treatment sensitivity/Characterization	cfDNA	2025-03-12	2027-06-20	2025-09-23	RECRUITING	NA	NA	Colorectal Cancer Metastatic	ALL	PHASE2	INTERVENTIONAL	Italy	Europe
IMPROVE-2	NCT06509126	Blood	Understand the evolutionary dynamics of tumors in response to therapy to optimize the treatment approach with a personalized anti-EGFR treatment strategy. Explore the prognostic and predictive value as well as the potential to monitor treatment activity	Treatment sensitivity/Progression	cfDNA	2024-06-12	06/2028	2024-07-19	RECRUITING	NA	NA	Colorectal Cancer Stage IV (metastatic)	ALL	PHASE3	INTERVENTIONAL	Italy	Europe
OPALO	NCT03142516	Blood	Therapy response and disease progression regarding RAS/BRAF mutation status in patients with metastatic CRC (unresectable)	Treatment sensitivity/Progression	cfDNA	2017-10-31	2021-01-21	2021-06-21	COMPLETED	No results	-	Colorectal Neoplasms|Colorectal Carcinoma|Colorectal Cancer Metastatic|Neoplasm Metastasis	ALL	PHASE2	INTERVENTIONAL	Spain	Europe
NS	NCT06427278	Blood	Elucidate the role of lncRNA CCDC144NL-AS1, hsa-miR-143-3p, and HMGA2 protein for development and/or progression of CRC and metastasis	Progression/Prognosis	lncRNAs/miRNAs	2019-08-01	2023-01-01	2024-05-23	COMPLETED	No results	-	Colorectal Cancer	ALL	NA	OBSERVATIONAL	Egypt	Africa
NS	NCT06290856	Blood	Use of ctDNA for treatment decision, resistance, metastases and prognositic markers	Treatment sensitivity/Prognosis	cfDNA	2024-01-15	2025-12-15	2024-03-07	RECRUITING	NA	NA	Metastatic Colorectal Cancer|Pancreas Adenocarcinoma|Cholangiocarcinoma	ALL	NA	OBSERVATIONAL	Norway	Europe
IMPROVE	NCT04425239	Blood	Correlative studies on tumor and blood samples could identify potential biomarkers of efficacy and help defining personalized treatment strategy in unresectable metastatic RAS and BRAF wild type colorectal cancer patients (cfDNA mutations)	Applicability/Treatment sensitivity	cfDNA	2018-05-21	2022-04-03	2022-04-07	COMPLETED	No results	PMID:39576946	Colorectal Cancer Stage IV	ALL	PHASE2	INTERVENTIONAL	Italy	Europe
SUNRISE-CRC	NCT03909724	Blood	Study tumor progession free survival of metastatic CRC associated with certain treatments (use of ctRNA and miRNA)	Treatment sensitivity/Prognosis	cfRNA/miRNA	2019-10-01	2022-07-01	2020-11-13	UNKNOWN	NA	NA	Colorectal Cancer|Metastasis	ALL	PHASE2|PHASE3	INTERVENTIONAL	The Netherlands	Europe
PRELUDE-1	NCT04854213	Blood	Monitor tumor DNA evolution before and after radiotherapy by using ctDNA	Treatment sensitivity	cfDNA	2021-10-06	03/2025	2024-11-07	RECRUITING	NA	NA	Colorectal Cancer Metastatic	ALL	NA	INTERVENTIONAL	Italy	Europe
HEBE	NCT06965335	Blood	Assess the molecular characteristics of CRC in patients diagnosed before the age of 50 (ctDNA analysis with other omics data)	Characterization	cfDNA	2024-04-17	2027-06-30	2025-05-11	RECRUITING	NA	NA	Colo-rectal Cancer	ALL	NA	OBSERVATIONAL	Italy	Europe
NS	NCT05291156	Blood	Combination therapy how can it enhance clinical outcomes in RAS/BRAF wild-type metastatic CRC patients (ctDNA)	Treatment sensitivity	cfDNA	2022-07-21	2025-07-01	2024-02-01	RECRUITING	NA	NA	Metastatic Colorectal Cancer	ALL	PHASE2	INTERVENTIONAL	Italy	Europe
NS	NCT03158610	Blood	ctDNA as a potential biomarker for monitoring treatment response and disease progression.	Treatment sensitivity/Progression	cfDNA	2018-01-29	2021-04-28	2021-05-03	TERMINATED	NA	NA	Colorectal Cancer metastatic	ALL	PHASE2|PHASE3	INTERVENTIONAL	China	Asia
NS	NCT05699746	Blood	Asses adjuvant intervention in early-stage colorectal cancer patients with ctDNA-detected minimal residual disease	Progression/Treatment sensitivity	cfDNA	03/2023	12/2026	2023-01-26	NOT_YET_RECRUITING	NA	NA	Colorectal Cancer	ALL	PHASE3	INTERVENTIONAL	China	Asia
AFFORD	NCT05427669	NS	Compare recurrence-free survival in patients with stage II-III colorectal cancer who are ctDNA-positive after surgery with different combination of adjuvant chemotherapy regimens	Treatment sensitivity/Prognosis	cfDNA	2022-10-09	2027-07-01	2022-10-07	NOT_YET_RECRUITING	NA	NA	Colorectal Cancer	ALL	PHASE3	INTERVENTIONAL	China	NA
POPCORN	NCT06028724	Blood	Evaluate the real-world prevalence of clinically useful mutations in patients who are receiving therapy for advanced and locally advanced solid tumor through the identification of emerging gene alterations associated with Overall Survival (ctDNA)	Prognosis	cfDNA	2023-05-26	2030-05-31	2023-09-13	RECRUITING	NA	NA	Solid Tumor|Advanced Solid Tumor|Locally Advanced Solid Tumor|Colon Rectal Cancer|Gastric Cancer|Pancreatic Cancer|Bile Duct Cancer|Hepatocarcinoma|Breast Cancer|Ovarian Cancer|Endometrial Cancer|Cervical Cancer|Vulva Cancer|Melanoma	ALL	NA	OBSERVATIONAL	Italy	Europe
NS	NCT06036563	Blood	Use of peripheral blood cell-free DNA sequencing to screen and classify common cancers especially in the early stages	Diagnosis/Characterization	cfDNA	2023-09-01	12/2025	2024-05-16	RECRUITING	NA	NA	Cancer Diagnosis|LungCancer|Gastric Cancer|Liver Cancer|Colorectal Cancer|Esophagus Cancer|Breast Cancer|Pancreas Cancer	ALL	NA	OBSERVATIONAL	China	Asia
MS-Prevecol	NCT06703632	Blood	Value of efficiency through the clinical performance of a comercial kit that uses miRNA & proteins analysis for detecting neoplastic lesions	Diagnosis	miRNA	2025-01-14	12/2025	2025-02-27	RECRUITING	NA	NA	Screening for Colon Cancer|Blood Samples|Survey and Questionnaire|Colorectal Carcinoma|Colon Adenocarcinoma|Precancerous Lesion of Colon	ALL	NA	INTERVENTIONAL	Spain/Portugal	Europe
REVEAL	NCT05674422	Blood	Evaluate the role of ctDNA in the prediction of relapse in patients diagnosed with locally advanced rectal cancer (LARC) treated with total neoadjuvant therapy (TNT) followed by watch and wait (WW) or total mesorectal excision (TME) based on a clinical as	Progression	cfDNA	2023-05-26	07/2026	2024-10-31	ACTIVE_NOT_RECRUITING	NA	NA	Patients With Locally Advanced Rectal Cancer	ALL	NA	OBSERVATIONAL	Spain	Europe
BEYOND	NCT03751176	Blood	Evaluate progression free survival in RAS wild-type metastatic CRC patients guided by ctDNA for targeted therapy continuation	Treatment sensitivity/Prognosis	cfDNA	2018-11-08	2022-11-30	2021-06-30	UNKNOWN	NA	NA	Colorectal Cancer Metastatic	ALL	PHASE2	INTERVENTIONAL	Spain	Europe
MOTION	NCT07035691	Blood	Use of biomarker for cancer diagnosis and prognosis in plasma (hPG80) to check if its levels accurately predict a diagnosis of CRC or polyps in patients and if transposable elements (TEs) in the plasma can serve as predictive biomarkers for CRC diagnosis	Diagnosis/Prognosis	cfDNA/cfRNA	2025-06-30	2026-10-01	2025-08-08	RECRUITING	NA	NA	Colorectal Carcinoma|Polyp|Colorectal Adenoma	ALL	NA	OBSERVATIONAL	UK	Europe
NS	NCT06531902	Blood	The study utilized ctDNA methylation as a prognostic, therapeutic, and diagnostic tool for CRC detection	Diagnosis/Prognosis	cfDNA	2020-10-01	2021-06-01	2024-08-01	COMPLETED	No results	-	Colorectal Cancer	ALL	NA	OBSERVATIONAL	Egypt	Africa
ICED	NCT06163365	Blood/urine	Develop or validate a blood/urine biomarker which could potentially detect cancers early in individuals carrying germline alterations	Diagnosis	cfDNA	2022-07-26	2025-07-26	2023-12-08	RECRUITING	NA	NA	Li Fraumeni Syndrome|Lynch Syndrome|Hereditary Diffuse Gastric Cancer|Cowden Syndrome|Peutz-Jeghers Syndrome|Familial Adenomatous Polyposis|SMAD4 Gene Mutation|MutYH-associated Polyposis	ALL	NA	OBSERVATIONAL	UK	Europe
K-DETEK	NCT05227261	Blood	Evaluate the performance characteristics of the blood ctDNA test in early detecting, risk and detect the origin of cancers	Diagnosis	cfDNA	2022-04-10	2024-04-10	2025-02-18	COMPLETED	No results	PMID:39948555	Cancer, Lung|Cancer, Breast|Cancer Liver|Cancer, Colorectal|Liquid Biopsy|Circulating Tumour DNA|Cancer, Gastric	ALL	NA	OBSERVATIONAL	Vietnam	Asia
PRIMO	NCT05524012	Blood	Development of a non-invasive response prediction model to validate response assessment and enable therapy adaptions for locally advanced rectal cancer (CTCs)	Treatment sensitivity	CTCs	2022-11-30	2030-09-30	2025-09-08	ACTIVE_NOT_RECRUITING	NA	NA	Locally Advanced Rectal Carcinoma|Neoadjuvant Treatment|Radiotherapy|Adaptive Treatment	ALL	NA	OBSERVATIONAL	Germany	Europe
NS	NCT06738511	Blood/stool	Validate a molecular signature using plasma samples in average-risk population for colorectal cancer (ctDNA)	Applicability/Characterization	cfDNA	2018-05-28	2021-09-01	2024-12-17	COMPLETED	No results	-	Colorectal Cancer Screening|Advanced Adenomas (AA)	ALL	NA	INTERVENTIONAL	Germany/Poland	Europe
SCAN-LITE	NCT06971276	Blood	screening and classifying anal dysplasia from blood using circulating HPV DNA (ctHPVDNA)	Characterization	cfDNA	2024-04-03	07/2025	2025-05-14	RECRUITING	NA	NA	Anal Dysplasia	ALL	NA	OBSERVATIONAL	USA	America
GENESIS	NCT02595645	Blood	Analysis of circulating cell-free DNA (cfDNA) to investigate the potential of liquid biopsies in premalignant colorectal lesions.	Detection	cfDNA	08/2015	10/2016	2016-11-03	COMPLETED	No results	PMID:29511559	Colonic Polyps	ALL	NA	INTERVENTIONAL	Germany/Austria	Europe
NS	NCT02809716	Blood	Establish gene copy number variation (CNV) and one or more bio-signatures that represent a liquid and solid biopsy correlation by using circulating tumor cells (CTCs)	Applicability/Characterization	CTCs	2016-08-01	2020-05-29	2023-08-14	COMPLETED	No results	-	Metastatic Carcinoma in the Liver|Stage IV Colorectal Cancer	ALL	NA	OBSERVATIONAL	USA	America
AIO-KRK-0116	NCT04034459	Blood	Investigation of Molecular Biomarkers for Prediction of an Anti-EGFR Treatment (ctDNA)	Treatment sensitivity/Prognosis	cfDNA	2016-11-25	2023-12-31	2023-11-14	ACTIVE_NOT_RECRUITING	NA	NA	Metastatic Colorectal Cancer	ALL	PHASE2	INTERVENTIONAL	Germany	Europe
CAMPERR	NCT05366881	Blood	cfDNA (whole-genome methylome) to detect minimal residual disease after completion of cancer treatment and to detect relapse prior to clinical presentation	Progression	cfDNA	2022-05-03	12/2026	2024-02-20	RECRUITING	NA	NA	Brain Cancer|Breast Cancer|Bladder Cancer|Cervical Cancer|Colorectal Cancer|Endometrial Cancer|Esophageal Cancer|Stomach Cancer|Head and Neck Cancer|Hepatobiliary Cancer|Leukemia|Lung Cancer|Lymphoma|Multiple Myeloma|Ovarian Cancer|Pancreatic Cancer|Prost	ALL	NA	OBSERVATIONAL	USA	America
ICE	NCT06321081	Blood	Study treatment response in metastatic CRC	Treatment sensitivity	cfDNA	2024-03-01	2026-08-14	2024-03-20	RECRUITING	NA	NA	RAS Mutation|Metastatic Colorectal Cancer|MSS	ALL	PHASE2	INTERVENTIONAL	China	Asia
ExoColon	NCT04523389	Blood	Diagnosis, progression and metastasis of CRC by studying EVs	Diagnosis/Progression	EVs	2020-07-01	2021-07-01	2020-08-21	UNKNOWN	NA	NA	Colorectal Cancer	ALL	NA	OBSERVATIONAL	France	Europe
NS	NCT04775862	Blood	Use of cfDNA for the detection of RAS Mutations in Patients With Advanced CRC	Diagnosis/Treatment sensitivity	cfDNA	2021-02-21	2024-02-01	2021-03-01	UNKNOWN	NA	NA	Colon Cancer|Metastatic Colorectal Cancer	ALL	PHASE2	INTERVENTIONAL	Saudi Arabia	Asia
ERMES	NCT02484833	Blood	Use liquid biopsies for molecular profiling and monitoring treatment activity in metastatic CRC patients (ctDNA)	Treatment sensitivity/Characterization	cfDNA	02/2015	03/2020	2020-03-31	COMPLETED	No results	PMID:38181312	Antineoplastic Agents|Metastatic Colorectal Cancer	ALL	PHASE3	INTERVENTIONAL	Italy	Europe
NS	NCT05312398	Blood	Analyse mutation in RAS, BRAF, PI3KCA; amplification of HER2, MET and loss of PTEN expression involvement in resistance to anti-EGFR treatment in metastatic CRC patients (ctDNA)	Treatment sensitivity	cfDNA	2021-07-15	2026-08-15	2025-05-25	ACTIVE_NOT_RECRUITING	NA	NA	Metastatic Colorectal Adenocarcinoma	ALL	PHASE2	INTERVENTIONAL	Italy	Europe
FIRE4	NCT02934529	Blood	Study evolution of RAS-wild type colorectal cancer after response to first-line Treatment and optimise the treatment with regard to overall survival (ctDNA)	Treatment sensitivity/Prognosis	cfDNA	03/2015	2025-01-30	2025-04-16	COMPLETED	No results	PMID:39903881	Metastatic Colorectal Cancer	ALL	PHASE3	INTERVENTIONAL	Germany	Europe
NS	NCT04319354	NS	cfDNA as a biomarker of chemoradiosensitivity	Treatment sensitivity	cfDNA	2019-11-18	2021-12-30	2023-05-19	COMPLETED	No results	PMID:36986526	Cancer of Rectum	ALL	NA	OBSERVATIONAL	Portugal	Europe
PREEMPT CRC	NCT04369053	Blood	Early detection of CRC (ctDNA methylation markers)	Diagnosis	cfDNA	2020-05-20	2024-02-29	2025-03-27	COMPLETED	No results	PMID:40207404	Colon Cancer|Rectal Cancer|Colon Neoplasm|Colon Diseases|Colon Lesion|Colon Polyp|Colorectal Cancer|Polyp|Adenoma|Rectal Diseases|Gastrointestinal Tract Cancers	ALL	NA	OBSERVATIONAL	USA	America
UNICORN	NCT05845450	Blood	ctDNA mutational profiles and its clearance after the specific short-course preoperative targeted treatment	Treatment sensitivity	cfDNA	2023-05-11	05/2028	2025-06-11	RECRUITING	NA	NA	Colorectal Cancer|Resectable Colorectal Carcinoma	ALL	PHASE2	INTERVENTIONAL	Italy	Europe
AI-EMERGE	NCT03688906	Blood	Diagnosis of CRC or advanced adenomas in patients (multi-omic analyses to characterize cell-free biomarkers) (ctDNA)	Diagnosis	cfDNA	2018-01-12	2019-11-25	2022-03-02	COMPLETED	No results	DOI: 10.1200/JCO.2020.38.4_suppl.6	Colo-rectal Cancer|Cancer Colon|Cancer, Rectum|Neoplasms,Colorectal|Polyps|Polyp of Colon|Adenoma|Adenoma Colon	ALL	NA	OBSERVATIONAL	USA/Canada	America
2016-003295-46	NCT03263663	NS	Monitor mutations that may be associated with cetuximab (anti-EGFR) resistance (ctDNA)	Treatment sensitivity	cfDNA	2017-01-01	2025-01-01	2017-08-28	UNKNOWN	NA	NA	Colo-rectal Cancer|RAS Wild-type|UICC III|UICC II + RF|UICC IV Curative Intent	ALL	NA	OBSERVATIONAL	Germany	Europe
K-ACCELERATE	NCT06391749	Blood	methylation + fragmentomics + other cfDNA features for multi-cancer early detection	Diagnosis	cfDNA+OTHERS	2024-07-30	07/2026	2025-07-16	ENROLLING_BY_INVITATION	NA	NA	Cancer Colon|Cancer, Liver|Cancer, Lung|Cancer, Breast|Cancer, Gastric	ALL	NA	OBSERVATIONAL	Vietnam	Asia
NS	NCT05051592	Blood	Explore the clinical utility of ctDNA in assessing alterations EGFR primary resistance in RAS and BRAF wild-type metastatic CRC patients treated with anti-EGFR combined therapy	Treatment sensitivity	cfDNA	2021-03-26	09/2022	2021-10-05	UNKNOWN	NA	NA	Colorectal Cancer	ALL	NA	OBSERVATIONAL	Singapore	Asia
MoLiMoR	NCT04554836	Blood	Modulate first-line therapy by monitoring RAS mutation load in RAS+ metastasic CRC	Treatment sensitivity	cfDNA	2020-12-29	2024-06-11	2025-06-08	COMPLETED	Results available	No publication available	Adenocarcinoma of the Colon|Adenocarcinoma of the Rectum|Metastatic Colorectal Cancer	ALL	PHASE2	INTERVENTIONAL	Germany	Europe
LYNX-EYE	NCT06708429	Blood	cfmiRNA and exosomal miRNAs to identify patients with higher risks of cancer development with lynch syndrome	Detection/Prognosis	EVs/cfmiRNA	2023-06-01	2034-06-01	2024-12-02	RECRUITING	NA	NA	Lynch Syndrome|Lynch Syndrome I|Lynch Syndrome II|Lynch Syndrome I (Site-specific Colonic Cancer)|HNPCC|HNPCC Gene Mutation|Hereditary Cancer Syndrome|Hereditary Cancer|MLH1 Gene Mutation|MLH1 Gene Deletion+Duplication|MLH1 Loss of Expression|MLH1 Gene In	ALL	NA	OBSERVATIONAL	USA	America
NS	NCT05398380	Blood	ctDNA monitorization to study relapse mostly with lung metastases after liver trasplantation in patients with non-resectable colorectal liver metastases	Progression	cfDNA	2022-01-01	2026-12-31	2024-10-02	RECRUITING	NA	NA	Colorectal Cancer|Liver Metastases|Genetic Change	ALL	NA	INTERVENTIONAL	Spain	Europe
iRE-C	NCT04108481	Blood	Determine changes in the expression profile and in levels of ctDNA in blood before and after treatment	Treatment sensitivity	cfDNA	2020-10-05	2023-11-17	2025-03-28	TERMINATED	NA	NA	Colorectal Cancer Metastatic|Colon Cancer|Metastatic Colorectal Cancer|Rectal Cancer|Liver Metastasis Colon Cancer|Colo-rectal Cancer|Colorectal Adenocarcinoma|Colorectal Neoplasms|Liver Metastases|Colorectal Carcinoma	ALL	PHASE1	INTERVENTIONAL	USA	America
NS	NCT07001085	Blood	Identification of early disease progression or will identify patients with the highest risk of recurrence (ctDNA)	Progression	cfDNA	2025-01-01	2028-04-30	2025-06-03	RECRUITING	NA	NA	HCC - Hepatocellular Carcinoma|Colorectal Cancer Metastatic	ALL	NA	INTERVENTIONAL	Poland	Europe
PERIOP-06	NCT05677113	Blood	Confirm if the chance of colorectal cancer progressing may reduce by taking a medication (ctDNA)	Treatment sensitivity/Progression	cfDNA	2023-08-30	2030-02-01	2025-01-29	RECRUITING	NA	NA	Colorectal Cancer|Liver Metastases	ALL	PHASE2	INTERVENTIONAL	Canada	America
CHARM2	NCT06726642	Blood	cfDNA for cancer early diagnosis in patients with tumor-risk syndromes	Diagnosis/Progression	cfDNA	2024-04-19	12/2031	2024-12-10	RECRUITING	NA	NA	Hereditary Cancer Syndrome	ALL	NA	OBSERVATIONAL	Canada	America
CCANED-CIPHER	NCT06717295	Blood	Enhance early cancer detection and personalise treatment monitoring (RNA-based liquid biopsy)	Diagnosis/Treatment sensitivity	cfRNA	2025-08-01	2028-08-01	2025-02-19	NOT_YET_RECRUITING	NA	NA	Brest Cancer|Lung Cancer (NSCLC)|Pancreatic Cancer, Adult|Prostate Cancers|Ovarian Cancer|Colorectal Cancer|Glioblastoma (GBM)|Liver Carcinoma	ALL	NA	OBSERVATIONAL	Several	Several
NS	NCT06490536	Blood	Use of residual cancer DNA post-surgery and follow treatment response (ctDNA)	Progression/Treatment sensitivity	cfDNA	2024-10-22	2028-09-01	2025-08-29	RECRUITING	NA	NA	Colon Cancer Stage II|Colon Cancer Stage III	ALL	PHASE3	INTERVENTIONAL	Germany/Italy/Spain	Europe
PREFER	NCT05697198	Blood	Identify actionable target mutations in clinically appropriate patients and improve the quality of care (cfDNA)	Chracterization/Treatment sensitivity	cfDNA	2021-04-19	2024-12-31	2025-03-06	COMPLETED	No results	-	Lung Cancer|Ovarian Cancer|Uterine Cancer|Colorectal Cancer|Stomach Cancer|Esophageal Cancer|Pancreatic Cancer|Melanoma|Breast Cancer|Head and Neck Cancer|Soft Tissue Sarcoma|Rhabdomyosarcoma|Prostate Cancer	ALL	NA	OBSERVATIONAL	USA	America
PREDICTION	NCT05806151	Blood	Genetic assessment to define tumor progression (cfDNA)	Progression	cfDNA	2023-01-17	03/2026	2023-04-10	RECRUITING	NA	NA	Oligometastatic Disease	ALL	NA	OBSERVATIONAL	Italy	Europe
NS	NCT06589388	Blood	Monitoring ctDNA to predict the efficacy of total neoadjuvant therapy for CRC	Treatment sensitivity	cfDNA	2024-05-21	12/2027	2024-09-19	RECRUITING	NA	NA	Rectal Cancer|Rectal Cancer Stage II|Rectal Cancer Stage III	ALL	NA	OBSERVATIONAL	Vietnam	Asia
CHARM	NCT04261972	Blood	cfDNA to detect early stage cancer and evaluation on the cost-effectiveness in patients with known or suspected hereditary cancer syndromes	Diagnosis/Applicability	cfDNA	2018-07-01	2024-12-31	2024-10-28	ACTIVE_NOT_RECRUITING	NA	NA	Hereditary Cancer Syndrome	ALL	NA	OBSERVATIONAL	Canada	America
NS	NCT03829410	Blood	KRAS-mutant allelic burden using ctDNA to assess treatment efficacy	Treatment sensitivity	cfDNA	2019-06-24	2024-01-29	2025-03-04	COMPLETED	Results available	PMID:39475591	Metastatic Colorectal Cancer|KRAS Gene Mutation	ALL	PHASE1|PHASE2	INTERVENTIONAL	USA	America
NeoBRAF	NCT05510895	Blood	Evaluate mechanisms of relative resistance in BRAF-positive colorectal cancer patients with suboptimal response to neoadjuvant therapy, using ctDNA clearance as a biomarker	Treatment sensitivity	cfDNA	2022-09-01	2025-01-31	2023-06-15	UNKNOWN	NA	NA	Colorectal Cancer|Colon Cancer|BRAF V600E|BRAF V600 Mutation|Localized Cancer	ALL	PHASE2	INTERVENTIONAL	Germany	Europe
D3/CME	NCT03776591	Blood	Detect ctDNA and CTCs to evaluate their value as tumor markers to compare the prognostic and predictive value	Prognosis/Treatment sensitivity	cfDNA/CTCs	2016-09-01	2026-12-31	2024-05-03	ACTIVE_NOT_RECRUITING	NA	NA	Complication|Quality of Life|Surgical Procedure, Unspecified|Lymph Node Metastases|Circulating Tumor Cell	ALL	NA	INTERVENTIONAL	Norway	Europe
RETUD	NCT06711211	Blood	Evaluate cfDNA, CTCs to identify molecular markers that may be useful in healthcare decision-making (optimise diagnosis and treatment, and identify areas for improvement)	Applicability/Prognosis	cfDNA/CTCs	2020-12-23	12/2030	2024-12-02	RECRUITING	NA	NA	Digestive Cancers|Bile Duct Cancer|Hepatocellular Cancer (HCC)|Colorectal Cancer (CRC)|Pancreatic Cancer|Rectal Cancer	ALL	NA	OBSERVATIONAL	Spain	Europe
NS	NCT04847063	Blood	Evaluate ctDNA dynamics as a biomarker for treatment response and resistance mechanisms in patients with peritoneal carcinomatosis	Treatment sensitivity	cfDNA	2021-10-19	2031-12-30	2025-09-29	RECRUITING	NA	NA	Peritoneal Carcinomatosis|Peritoneal Mesothelioma|Ovarian Cancer|Gastrointestinal Cancer|Appendiceal Cancer	ALL	PHASE1	INTERVENTIONAL	USA	America
NS	NCT04246684	Blood	Study ctDNA dynamics as a biomarker for treatment response and resistance mechanisms in rectal cancer undergoing neoadjuvant therapy	Treatment sensitivity	cfDNA	2020-11-05	2028-09-15	2024-09-19	ACTIVE_NOT_RECRUITING	NA	NA	Rectal Cancer Stage III	ALL	PHASE3	INTERVENTIONAL	Germany	Europe
NS	NCT07194616	Blood	Study of CTCs for disease dissemination and treatment response	Progression/Treatment sensitivity	CTCs	2025-04-01	2028-03-30	2025-09-26	RECRUITING	NA	NA	Rectal Cancer Patients	ALL	NA	INTERVENTIONAL	Czech Republic	Europe
ENSEMBLE	NCT05646511	Blood	Identify biomarkers that predict therapeutic effects by performing blood genome profiling	Characterization/Treatment sensitivity	CTCs	2022-11-21	2030-12-31	2025-04-03	RECRUITING	NA	NA	Locally Advanced Rectal Cancer	ALL	PHASE3	INTERVENTIONAL	Japan	Asia
NS, Not specified; CTCs, circulating tumor cells; ctDNA, circulating tumor DNA; CRC, colorectal cancer; FIT, fecal immunochemical test; NPY, neuropeptide Y; mRNA, messenger RNA; EMT, epithelial to mesenchymal transition; EVs, extracellular vesicles; lncRNA, long non-coding RNA; VAF, variant allele frequency; TAT, turnaround time; RRBS, Reduced Representation Bisulfite Sequencing; miRNA, microRNA;…
